# Supplementary material for: Antibiotic Residues in Milk and Milk-Based Products Served in Kuwait Hospitals: Multi-Hazard Risk Assessment
Source: Antibiotics (Basel). 2024 Nov 11;13(11):1073. doi: 10.3390/antibiotics13111073 (PMC11591502; doi:10.3390/antibiotics13111073)
Supplement: Supplementary file 1 [file antibiotics-13-01073-s001.zip]

Archive with 1 entries (1 files):
- antibiotics-3249364-supplementary.pdf
